# Supplementary material for: Imaging Mass Spectrometry-Based Proteomic Analysis to Differentiate Melanocytic Nevi and Malignant Melanoma
Source: Cancers (Basel). 2021 Jun 26;13(13):3197. doi: 10.3390/cancers13133197 (PMC8267712; doi:10.3390/cancers13133197)
Supplement: Supplementary file 1 [file cancers-13-03197-s001.zip]

Archive with 1 entries (1 files):
- Supplementary Materials_v5 final.pdf
